# Supplementary material for: Empirical Support for the Involvement Load Hypothesis (ILH): A Systematic Review
Source: Behav Sci (Basel). 2022 Sep 23;12(10):354. doi: 10.3390/bs12100354 (PMC9598591; doi:10.3390/bs12100354)
Supplement: Supplementary file 1 [file behavsci-12-00354-s001.zip]

Archive with 1 entries (1 files):
- behavsci-1855414-supplementary.pdf
